# Supplementary material for: Autonomic Vulnerability Phenotype, Regional Cerebral Oxygen Saturation, and Postoperative Delirium in Elderly Patients Undergoing Non-Cardiac, Non-Neurological Surgery: A Propensity Score–Matched Cohort Study
Source: Medicina (Kaunas). 2026 May 31;62(6):1065. doi: 10.3390/medicina62061065 (PMC13304237; doi:10.3390/medicina62061065)
Supplement: Supplementary file 1 [file medicina-62-01065-s001.zip]

Archive with 1 entries (1 files):
- medicina-4302667-supplementary.pdf
